# Supplementary material for: Amyloid-specific extraction using organic solvents
Source: MethodsX. 2020 Jan 27;7:100770. doi: 10.1016/j.mex.2019.100770 (PMC7046812; doi:10.1016/j.mex.2019.100770)
Supplement: Supplementary file 1 [file mmc1.xlsx]

## Sheet: Sheet1
Supplemental table 1. Proteins included in the DMF extract of the 5XFAD mouse brain
protein ID	accession	protein name	gene name	protein score	protein Mw	peptide matches	sequence cov
1	P35908	Keratin, type II cytoskeletal 2 epidermal	KRT2	412	65393	18	19.1
2	P13645	Keratin, type I cytoskeletal 10	KRT10	344	58792	18	16.6
3	P04264	Keratin, type II cytoskeletal 1	KRT1	299	65999	15	12.6
4	P35527	Keratin, type I cytoskeletal 9	KRT9	202	62027	3	3.7
5	A0A0A0MRG2	Amyloid beta A4 protein	APP	160	75062	4	1.8
6	A0A087WWT3	Serum albumin	ALB	145	45118	5	3.8
7	H0YEA2	Myelin basic protein	MBP	109	13053	4	18.5
8	H0YJG0	Creatine kinase B-type (Fragment)	CKB	105	20134	4	12.8
9	F5H0C8	Enolase	ENO2	103	34741	2	3.2
10	P81605	Dermcidin	DCD	95	11277	2	10
11	J3QS39	Polyubiquitin-B (Fragment)	UBB	80	10463	5	36.6
12	H3BQ94	Neuroplastin (Fragment)	NPTN	69	17234	2	6.6
13	Q9UQM7	Calcium/calmodulin-dependent protein kinase type II subunit alpha	CAMK2A	67	54054	2	1.9
14	P60709	Actin, cytoplasmic 1	ACTB	64	41710	4	9.1
15	K7ERX7	ATP synthase subunit alpha, mitochondrial (Fragment)	ATP5A1	63	21577	3	18.5
16	C9JTE0	Myelin-oligodendrocyte glycoprotein	MOG	57	23853	2	4.8
17	P14174	Macrophage migration inhibitory factor	MIF	54	12468	3	9.6
18	A0A0B4J269	Tubulin beta-3 chain	TUBB3	54	88324	3	2.8
19	F5GXR3	Parathymosin	PTMS	46	12067	2	10.6
20	Q96B49	Mitochondrial import receptor subunit TOM6 homolog	TOMM6	44	7997	2	18.9
21	A0A075B6Z2	Protein TRAJ56 (Fragment)	TRAJ56	36	2220	1	38.1
22	H0Y7A7	Calmodulin (Fragment)	CALM2	35	20749	2	3.7
23	J3KSD7	Mediator of RNA polymerase II transcription subunit 1	MED1	31	9198	2	12.7
24	B1AN99	Trypsin-3 (Fragment)	PRSS3	30	19389	1	7.3
25	Q05BJ3	Neurosecretory protein VGF	VGF	27	39489	1	2.7
26	F5H5D3	Tubulin alpha-1C chain	TUBA1C	22	57693	1	1.9
27	E7ETB4	Clusterin (Fragment)	CLU	21	31440	1	3
