# Supplementary material for: Amyloid-specific extraction using organic solvents
Source: MethodsX. 2020 Jan 27;7:100770. doi: 10.1016/j.mex.2019.100770 (PMC7046812; doi:10.1016/j.mex.2019.100770)
Supplement: Supplementary file 2 [file mmc2.xlsx]

## Sheet: Sheet1
Supplemental table 2. Proteins included in the DMSO extract of thekidney of AA amyloidosis patient
protein ID	accession	protein name	gene name	protein score	protein Mw	peptide matches	sequence cov
1	P0DJI9	Serum amyloid A-2 protein	SAA2	427	13519	9	12.3
2	P02768	Serum albumin	ALB	360	69321	13	9
3	F8W6P5	Hemoglobin subunit beta (Fragment)	HBB	238	9664	8	25.6
4	P0DJI8	Serum amyloid A-1 protein	SAA1	187	13524	5	13.1
5	P36955	Pigment epithelium-derived factor	SERPINF1	162	46283	4	2.9
6	P35527	Keratin, type I cytoskeletal 9	KRT9	147	62027	1	2.6
7	H7C1V0	Cathepsin D (Fragment)	CTSD	110	20359	5	7.9
8	P69905	Hemoglobin subunit alpha	HBA1	105	15248	5	16.9
9	P81605	Dermcidin	DCD	103	11277	3	20
10	P02743	Serum amyloid P-component	APCS	95	25371	2	4.5
11	R4GN98	Protein S100 (Fragment)	S100A6	83	9675	3	8.2
12	P04004	Vitronectin	VTN	83	54271	4	3.8
13	D6RBE9	Annexin	ANXA5	78	24682	2	5.5
14	P01009	Alpha-1-antitrypsin	SERPINA1	60	46707	2	1.9
15	A0A0C4DFX3	EMILIN-1	EMILIN1	60	106630	3	0.9
16	P02748	Complement component C9	C9	59	63133	3	1.6
17	P01876	Ig alpha-1 chain C region	IGHA1	58	37631	1	2.5
18	P00338	L-lactate dehydrogenase A chain	LDHA	57	36665	1	3
19	P01706	Ig lambda chain V-II region BOH	-	57	11643	2	7.2
20	G3V3A0	Alpha-1-antichymotrypsin	SERPINA3	56	23391	1	4.9
21	G3V264	Plasma serine protease inhibitor (Fragment)	SERPINA5	54	19002	2	4.7
22	A0A075B6Z2	Protein TRAJ56 (Fragment)	TRAJ56	54	2220	8	38.1
23	J3QT83	Collagen alpha-1(XIV) chain (Fragment)	COL14A1	48	92569	2	1.5
24	P04264	Keratin, type II cytoskeletal 1	KRT1	48	65999	1	1.4
25	P98160	Basement membrane-specific heparan sulfate proteoglycan core protein	HSPG2	46	468532	1	0.3
26	A0A087X0S5	Collagen alpha-1(VI) chain	COL6A1	46	108272	1	0.9
27	A0A087X2I6	Keratin, type I cuticular Ha3-II	KRT33B	44	46103	1	1.7
28	P06727	Apolipoprotein A-IV	APOA4	40	45371	1	2.3
29	P0CG38	POTE ankyrin domain family member I	POTEI	38	121205	2	1
30	Q969L2	Protein MAL2	MAL2	34	19113	1	6.3
31	H7C4T5	Muscleblind-like protein 1 (Fragment)	MBNL1	33	35798	1	2.4
32	Q08499-12	Isoform 12 of cAMP-specific 3',5'-cyclic phosphodiesterase 4D	PDE4D	30	24413	1	3.7
33	P30740	Leukocyte elastase inhibitor	SERPINB1	28	42715	1	3.2
34	P02792	Ferritin light chain	FTL	26	20007	1	8.6
35	P21810	Biglycan	BGN	26	41628	1	2.4
36	X6RBG4	Uromodulin	UMOD	23	75613	1	1.3
37	H0Y7A7	Calmodulin (Fragment)	CALM2	23	20749	1	3.7
38	H0YI54	Keratin, type II cytoskeletal 78 (Fragment)	KRT78	22	9921	1	11.7
